# Supplementary material for: Molecular-scale visualization of sarcomere contraction within native cardiomyocytes
Source: Nat Commun. 2021 Jul 2;12:4086. doi: 10.1038/s41467-021-24049-0 (PMC8253822; doi:10.1038/s41467-021-24049-0)
Supplement: Supplementary file 4 — Dataset S7b [file 41467_2021_24049_MOESM4_ESM.xlsx]

## Sheet: Cover sheet
	Source Data:
	Molecular-scale visualization of sarcomere contraction within native cardiomyocytes
	Burbaum et al.

## Sheet: Figure S7b
Polarity 1	Polarity 2
0.1931	0.1834
0.1841	0.1858
0.1896	0.1789
0.1884	0.1927
0.1856	0.1912
0.1954	0.1939
0.1906	0.1971
0.2272	0.1828
0.1858	0.2218
0.2554	0.2309
0.241	0.2468
0.2686	0.2424
0.2542	0.2293
0.2682	0.2435
0.2394	0.2255
0.2456	0.2115
0.2133	0.2066
0.2393	0.2121
0.2227	0.2248
0.2357	0.2233
0.2247	0.2158
0.2419	0.2166
0.233	0.2182
0.2491	0.2253
0.232	0.2265
0.2697	0.2222
0.2617	0.2471
0.2622	0.2348
0.2702	0.2359
0.2656	0.2303
0.2577	0.2177
0.2544	0.2343
0.2341	0.211
0.2329	0.2058
0.2283	0.1998
0.2215	0.1927
0.209	0.1901
0.2196	0.2095
0.2099	0.1861
0.2084	0.1829
0.1905	0.1793
0.2052	0.1879
0.2103	0.1884
0.2284	0.2001
0.2198	0.2442
0.2635	0.2261
0.2472	0.263
0.2699	0.2487
0.2371	0.2618
0.2637	0.2284
0.25	0.2741
0.272	0.2443
0.2475	0.2717
0.2545	0.2395
0.2055	0.2561
0.2414	0.2148
0.2299	0.2498
0.2629	0.2386
0.2494	0.2647
0.2765	0.2374
0.251	0.2691
0.2662	0.2785
0.2805	0.2767
0.2745	0.28
0.2818	0.2948
0.3043	0.278
0.3027	0.2679
0.2885	0.3006
0.3269	0.2816
0.2849	0.3208
0.3121	0.2395
0.3	0.3186
0.2809	0.2442
0.2514	0.2595
0.2926	0.2485
0.2693	0.2655
0.2644	0.2467
0.2583	0.2378
0.2623	0.2201
0.2419	0.2433
0.2459	0.2086
0.2428	0.2382
0.2501	0.1923
0.2315	0.2128
0.2298	0.2068
0.2435	0.1984
0.218	0.1968
0.2163	0.1985
0.2104	0.1639
0.2097	0.1932
0.2095	0.1802
0.2093	0.1831
0.2084	0.1724
0.2115	0.1684
0.2059	0.1709
0.1942	0.1822
0.2241	0.1861
0.2041	0.1816
0.2114	0.1737
0.204	0.2066
0.2277	0.1938
0.2065	0.1835
0.2211	0.2089
0.2077	0.1881
0.238	0.2106
0.1995	0.1786
0.2139	0.2048
0.2101	0.1808
0.222	0.2054
0.2299	0.1896
0.2232	0.2146
0.2358	0.2065
0.2435	0.2113
0.2544	0.2217
0.2587	0.2211
0.2856	0.2215
0.2786	0.2271
0.2734	0.2446
0.2956	0.2467
0.2954	0.2312
0.2689	0.2424
0.2608	0.2449
0.2603	0.2458
0.2653	0.2358
0.271	0.2297
0.277	0.2307
0.2496	0.2428
0.2702	0.228
0.2414	0.2438
0.2742	0.2209
0.2456	0.2628
0.2762	0.2196
0.2533	0.2719
0.2875	0.2393
0.2594	0.2577
0.2856	0.2637
0.2639	0.2575
0.2838	0.265
0.2465	0.2515
0.2852	0.2605
0.2578	0.247
0.2737	0.2433
0.2577	0.2714
0.2558	0.2546
0.2468	0.2489
0.2841	0.2482
0.2794	0.2345
0.2854	0.2395
0.2382	0.2604
0.2659	0.2273
0.2378	0.2521
0.2608	0.2154
0.2479	0.2245
0.2302	0.2325
0.2373	0.2457
0.2377	0.2466
0.2373	0.2536
0.2767	0.2452
0.258	0.2507
0.2715	0.2231
0.2463	0.2351
0.2575	0.2554
0.2715	0.2387
0.2789	0.2281
0.2658	0.2115
0.2554	0.2528
0.2668	0.2235
0.2609	0.2579
0.25	0.2549
0.2404	0.2638
0.2473	0.2497
0.253	0.2604
0.2638	0.2663
0.2552	0.2734
0.2532	0.3
0.2621	0.2305
0.2542	0.2533
0.273	0.2575
0.2519	0.2392
0.2686	0.2477
0.2494	0.2724
0.2507	0.257
0.2475	0.2628
0.2706	0.2571
0.2583	0.287
0.2711	0.2632
0.2986	0.2704
0.3049	0.2713
0.2757	0.2602
0.2701	0.2785
0.2725	0.2541
0.2653	0.2457
0.2344	0.2515
0.2665	0.2285
0.2406	0.2165
0.2806	0.2497
0.2309	0.2473
0.2442	0.2345
0.2713	0.2291
0.2633	0.2448
0.2621	0.2538
0.2653	0.2511
0.2723	0.2745
0.2685	0.2546
0.2752	0.2641
0.2644	0.2666
0.2619	0.2678
0.2766	0.2488
0.2552	0.2492
0.2621	0.2205
0.2617	0.2359
0.2892	0.2432
0.2594	0.231
0.2613	0.2218
0.2623	0.2378
0.2759	0.2616
0.2724	0.2374
0.2928	0.2642
0.2845	0.2613
0.2934	0.2343
0.2873	0.2334
0.2749	0.2385
0.2629	0.2298
0.2675	0.2275
0.2685	0.2352
0.284	0.2155
0.2499	0.2219
0.2797	0.2146
0.2879	0.2248
0.2761	0.2379
0.2579	0.2195
0.2815	0.2271
0.2702	0.2294
0.2911	0.2293
0.2719	0.2482
0.2911	0.243
0.2953	0.2462
0.2748	0.2203
0.2656	0.2387
0.2782	0.252
0.2802	0.2453
0.308	0.2713
0.2782	0.2471
0.3196	0.2326
0.3149	0.228
0.2964	0.2492
0.2652	0.2377
0.2773	0.2427
0.2859	0.2499
0.2829	0.2648
0.3131	0.2658
0.3174	0.2665
0.2859	0.2507
0.28	0.2434
0.2974	0.2313
0.3145	0.2361
0.3115	0.2407
0.2977	0.2437
0.3087	0.2513
0.2908	0.2468
0.3091	0.2512
0.2972	0.235
0.3071	0.2265
0.2887	0.2444
0.2862	0.2521
0.2695	0.2509
0.2971	0.2345
0.2841	0.2408
0.296	0.2279
0.2675	0.2492
0.2914	0.2358
0.2678	0.2403
0.2865	0.2124
0.2676	0.2262
0.262	0.2521
0.2551	0.2543
0.2869	0.2442
0.2814	0.233
0.283	0.2422
0.2478	0.2196
0.25	0.2368
0.2786	0.2353
0.2726	0.2755
0.3136	0.259
0.3263	0.2499
0.2985	0.287
0.268	0.2686
0.263	0.2751
0.3026	0.2557
0.2884	0.2654
0.2676	0.249
0.2674	0.2454
0.2937	0.2698
0.2859	0.2888
0.2872	0.2823
0.2996	0.2581
0.3172	0.2891
0.3154	0.303
0.3044	0.3079
0.3093	0.3136
0.3254	0.2928
0.3151	0.2824
0.3044	0.2676
0.3176	0.2718
0.3242	0.2688
0.2699	0.2913
0.3099	0.2918
0.2966	0.2888
0.3305	0.2808
0.3121	0.3105
0.325	0.3001
0.3156	0.3238
0.3135	0.3096
0.3018	0.3107
0.3272	0.2708
0.331	0.3046
0.3266	0.2843
0.3107	0.3055
0.3008	0.2795
0.2988	0.295
0.3169	0.3009
0.3296	0.2728
0.3216	0.2789
0.3188	0.294
0.3093	0.2646
0.2759	0.2614
0.2831	0.249
0.2899	0.2494
0.2543	0.2307
0.1845	0.2432
0.242	0.2394
0.1664	0.2461
0.1851	0.237
